# Supplementary material for: In Vitro and In Silico Approaches for the Antileishmanial Activity Evaluations of Actinomycins Isolated from Novel Streptomyces smyrnaeus Strain UKAQ_23
Source: Antibiotics (Basel). 2021 Jul 21;10(8):887. doi: 10.3390/antibiotics10080887 (PMC8388687; doi:10.3390/antibiotics10080887)
Supplement: Supplementary file 1 [file antibiotics-10-00887-s001.zip]

Archive with 1 entries (1 files):
- antibiotics-1284691-supplementary.pdf
